# Supplementary material for: Rapid learning curve assessment in an ex vivo training system for microincisional glaucoma surgery
Source: Sci Rep. 2017 May 9;7:1605. doi: 10.1038/s41598-017-01815-z (PMC5431621; doi:10.1038/s41598-017-01815-z)
Supplement: Supplementary file 2 — Suppl Video 1 [file 41598_2017_1815_MOESM2_ESM.zip]

Archive with 1 entries (1 files):
- Suppl Video_ trabectome training slide stack.mp4
