# Supplementary material for: Rapid learning curve assessment in an ex vivo training system for microincisional glaucoma surgery
Source: Sci Rep. 2017 May 9;7:1605. doi: 10.1038/s41598-017-01815-z (PMC5431621; doi:10.1038/s41598-017-01815-z)
Supplement: Supplementary file 4 — Supplemental Table 1 [file 41598_2017_1815_MOESM4_ESM.xls]

## Sheet: Sheet1
name	eye	time	arc	timescore	arcscore	questions	confidence	errors	entires	scope	ORS	Fmean	Fq1	Fq2	fq3	fq4
Trainee 1	1	13	60	2	1	1	1	3	2	1	11
Trainee 1	2	14	60	2	1	1	1	3	1	3	12
Trainee 1	3	11	120	2	3	2	2	3	1	2	15
Trainee 1	4	13	60	2	1	2	3	3	3	3	17	1.18943	1.09051	1.27849	1.21037	1.17834
Trainee 1	5	8	90	3	2	3	3	3	3	3	20	1.35936	0.947748	1.54201	1.90861	1.03909
Trainee 1	6	8	90	3	2	2	3	3	3	3	19	1.09787	1.0795	1.12804	1.12483	1.05913
Trainee 1	7	9	120	3	3	2	3	3	3	3	20	1.07193	1.00441	1.19209	1.11229	0.978922
Trainee 1	8	14	120	2	3	3	3	2	1	3	17	1.3971	1.02424	2.3269	1.25346	0.983786
Trainee 1	9	7	120	3	3	3	3	3	3	3	21	1.21644	1.26365	1.26896	1.11954	1.21362
Trainee 2	1	26	60	1	1	1	2	3	1	2	11	1.12663	1.05459	1.06035	1.39139	1.00018
Trainee 2	2	19	60	1	1	1	3	3	3	2	14	0.998244	0.95411	1.02668	0.991794	1.02039
Trainee 2	3	19	90	1	2	2	3	3	3	3	17	1.15239	1.02485	1.15308	1.08554	1.34609
Trainee 2	4	13	80	2	1	2	3	3	3	3	17	1.49568	1.39808	1.81774	1.29351	1.47341
Trainee 2	5	14	90	2	2	3	3	3	3	3	19	1.29692	1.21716	1.6539	1.18333	1.13329
Trainee 2	6	11	140	2	3	3	3	3	3	3	20
Trainee 2	7	15	140	2	3	2	3	3	3	3	19
Trainee 2	8	12	140	2	3	3	3	3	2	3	19
Trainee 2	9	13	140	2	3	2	3	3	3	3	19	1.50286	1.31374	2.03126	1.46324	1.20323
Trainee 3	1	22	60	1	1	1	1	3	1	2	10
Trainee 3	2	19	60	1	1	1	1	3	1	1	9
Trainee 3	3	22	60	1	1	2	2	1	2	3	12	1.1344	1.00578	1.28838	1.09833	1.1451
Trainee 3	4	26	70	1	1	2	3	3	3	3	16	1.1847	1.05901	1.50848	1.08986	1.08147
Trainee 3	5	18	90	1	2	2	2	3	2	3	15	1.01426	1.03443	1.01	0.990901	1.0217
Trainee 3	6	17	80	1	2	2	3	3	3	3	17	1.21882	1.08115	1.18578	1.31234	1.29599
Trainee 3	7	11	100	2	2	3	3	3	3	3	19	1.18191	1.22166	1.1457	1.16888	1.1914
Trainee 3	8	13	120	2	3	3	3	3	3	3	20	1.19663	1.09573	1.20566	1.2894	1.19574
Trainee 4	1	23	100	1	2	1	1	3	1	1	10
Trainee 4	2	26	90	1	2	1	1	3	2	2	12
Trainee 4	3	14	100	2	2	1	2	2	3	2	14
Trainee 4	4	20	90	1	2	2	2	2	3	2	14
Trainee 4	5	10	120	2	3	2	2	2	3	2	16	1.0877	1.02896	1.09349	1.13445	1.09391
Trainee 4	6	10	140	2	3	2	3	3	3	2	18	1.00483	0.981536	1.1102	1.01119	0.916399
Trainee 4	7	8	140	3	3	3	3	3	3	2	20	1.39838	1.23622	1.9378	1.31905	1.10043
Trainee 4	8	9	140	3	3	3	3	3	3	2	20	1.0157	0.970602	1.08396	1.03981	0.968435
Trainee 4	9	6	160	3	3	3	3	3	3	2	20	1.16182	1.01567	1.12983	1.39619	1.10559
Trainee 5	1	21	30	1	1	1	1	1	2	1	8	1.17409	1.05382	1.34937	1.19057	1.10262
Trainee 5	2	14	40	2	1	2	1	1	2	1	10	1.34442	1.37785	1.34259	1.43776	1.21946
Trainee 5	3	12	40	2	1	2	2	1	2	1	11	1.14522	1.08377	1.1216	1.22163	1.1539
Trainee 5	4	10	60	2	1	2	2	2	1	2	12	1.56025	1.45952	2.00888	1.53845	1.23415
Trainee 5	5	10	40	2	1	2	2	2	2	2	13	1.26369	1.1625	1.35551	1.43813	1.0986
Trainee 5	6	7	60	3	1	2	3	2	3	2	16	1.64773	1.54129	2.32613	1.58546	1.13803
Trainee 5	7	6	100	3	2	2	2	2	2	2	15	1.11547	1.05139	1.14155	1.18481	1.08413
Trainee 5	8	6	100	3	2	3	3	3	3	2	19	1.51705	1.52225	1.63327	1.6401	1.27259
Trainee 5	9	5	120	3	3	3	3	3	3	3	21	1.27423	1.13095	1.42637	1.37353	1.16609
Trainee 6	1	17	100	1	2	1	1	1	1	1	8	1.01386	1.01347	1.01377	1.02492	1.00329
Trainee 6	2	20	90	1	2	1	1	1	1	1	8	1.07954	1.04993	1.10887	1.11627	1.04308
Trainee 6	3	21	100	1	2	2	2	1	3	2	13	1.0317	1.01077	1.04135	1.0605	1.01417
Trainee 6	4	20	100	1	2	2	1	2	3	1	12	1.18251	1.17528	1.16379	1.08194	1.30906
Trainee 6	5	13	120	2	3	3	2	3	3	2	18	1.12568	1.06139	1.22851	1.14953	1.06329
Trainee 6	6	12	120	2	3	3	2	3	3	3	19	1.07554	1.00672	1.11171	1.12245	1.06126
Trainee 6	7	9	120	3	3	3	3	3	3	3	21	1.20043	1.05516	1.27163	1.29579	1.17913
Trainee 6	8	9	120	3	3	3	3	3	3	3	21	1.0778	1.02743	1.13779	1.11893	1.02706
Trainee 6	9	5	100	3	2	3	3	3	3	3	20	1.05023	1.0203	1.09881	1.06323	1.0186
Trainee 7	1	10	90	2	2	1	1	1	3	1	11	1.26903	1.029	1.29944	1.51109	1.2366
Trainee 7	2	7	100	3	2	2	1	1	3	1	13	1.2456	1.06969	1.15466	1.40706	1.351
Trainee 7	3	7	130	3	3	2	2	2	3	2	17	1.17211	0.99087	1.20051	1.36112	1.13594
Trainee 7	4	10	130	2	3	2	2	2	3	2	16	1.48752	1.22857	1.36652	1.71566	1.63931
Trainee 7	5	7	140	3	3	3	2	2	3	3	19	1.38449	1.25608	1.48255	1.62008	1.17924
Trainee 7	6	7	160	3	3	3	3	3	3	3	21	1.93616	1.41265	2.85731	1.96279	1.51191
Trainee 7	7	7	140	3	3	2	2	2	3	2	17	1.24061	1.08824	1.29537	1.39032	1.18851
Trainee 7	8	6	160	3	3	3	3	3	3	3	21	1.8416	1.42265	2.55729	2.06847	1.31799
Trainee 7	9	5	160	3	3	3	3	3	3	3	21	1.54894	1.28834	1.8353	1.7101	1.36203
